# Supplementary material for: SFV Replicon Vector Harbouring Porcine Epidemic Diarrhoea Virus Immunogens Delivered by Attenuated Salmonella Typhimurium Induces PEDV Neutralising Antibodies and Lactogenic Immunogenicity in BALB/c Mice
Source: Viruses. 2026 Mar 17;18(3):375. doi: 10.3390/v18030375 (PMC13030594; doi:10.3390/v18030375)
Supplement: Supplementary file 1 [file viruses-18-00375-s001.zip]

Archive with 1 entries (1 files):
- viruses-4163886-supplementary.pdf
